# Supplementary material for: Durable immunotherapeutic response in molecularly complex pulmonary adenosquamous carcinoma: case report and literature review
Source: Front Immunol. 2025 Jun 26;16:1614283. doi: 10.3389/fimmu.2025.1614283 (PMC12240762; doi:10.3389/fimmu.2025.1614283)
Supplement: Supplementary file 7 [file Table1.xls]

## Sheet: Tumor marker
	2021-04-21	2021-06-02	2021-06-28	2021-07-20	2021-08-13	2021-09-06	2021-09-29	2021-11-12	2021-12-08	2021-12-31	2022-01-21	2022-02-10	2022-03-05	2022-04-01	2022-04-25	2022-05-16	2022-06-06	2022-06-28	2022-07-19	2022-08-12	2022-10-18	2022-12-01	2022-12-28	2023-01-27	2023-02-23	023/3/15	2023-04-07	2023-05-05	2023-06-13	2023-09-13	2023-12-22	2024-06-18	2024-12-17	2025-03-26
AFP(ng/ml)	3.7	2.85	2.82	2.57	2.46	2.16	8.61	9.94	0.32	1.68	2.38	2.65	2.25	2.1	2.31	2.87	1.8	2.88	1.95	4.16	2.99	3.35	2.44	2.65	3.1	2.62	2.32	2.43	1.67	2.84	3.79	3.27	2.81	2.84	AFP(ng/ml)
CEA(ng/ml)	9.22	10.2	4.13	3.54	4.01	3.77	3.29	11.71	2.96	3.25	3.78	3.94	3.23	2.33	3.1	3.09	2.44	2.6	2.02	3.2	4.27	2.56	2.99	2.58	2.75	3.51	3.62	3.31	2.78	2.45	1.58	3.06	1.96	2.23	CEA(ng/ml)
铁蛋白(ng/ml)	539.5	582.98	538.71	530.96	393.73	506.47	1059.68	5.8	387.6	264.6	292.9	338	322.1	344.7	252.4	255.2	268.4	327.6	365.2	323.4	387.1	365	342.9	366.9	295.3	350.4	257.5	348.1	468.8	942.6	260.1	174.8	340.4	439.1	铁蛋白(ng/ml)
CA199(U/ml)	1701.9	1895	71.87	21.99	13.25	9.23	9.41	2.42	4.32	7.62	4.44	7.09	6.21	5.77	6.84	4.78	8.1	9.71	6.84	5.71	7.35	3.46	6.02	3.42	3.47	7.63	5.52	6.44	4.1	6.8	6.3	5.1	4.37	2.88	CA199(U/ml)
CA153(U/ml)	13.58	19.86	14.24	13.32	14	13.17	27.87	1.71	9.11	10.21	9.11	17.92	10.91	11.96	11.6	11.36	14.42	14.31	14.38	18.92	15	17.59	13.73	11.67	17.03	23.3	33.46	68.49	49.19	26.54	19.9	15.2	10.67	13.51	CA153(U/ml)
CA125(U/ml)	186.87	75.45	17.35	16.89	13.55	12.95	60.9	247.2	15.4	12	17.2	16.7	14.4	17.1	16.4	16.5	18.6	20.6	19.8	26.6	25	22	21.2	24.7	19	27.8	27.6	54.8	62	41.1	25.3	16.1	19.2	16	CA125(U/ml)
CA242(U/ml)	91.33	134.4	22	12.37	10.35	8.53	5.06	6.9	7.36	8.17	18.89	8.68	3.47	7.82	6.03	8.2	7.72	1.89	4.25	8.25	6.84	5.12	12.53	7.65	7.54	8.58	5	5.65	2.81	6.02	6.88	6.73	7.81	6.68	CA242(U/ml)
CA50(U/ml)	151.8	138.33	36.43	287.95	20.18	15.04	11.88	11.92	7.4	11.1	10.8	12.67	5.6	10.23	10.46	12.4	11.2	7.64	6.93	8.97	7.12	6.12	7.49	10.69	13.21	12.22	9.48	12.56	6.65	18.02	12.56	10.84	10.99	14.21	CA50(U/ml)
CA72-4(U/ml)	13.52	13.94	8.17	9.78	6.18	9.86	21.31	8.8	6.34	7.69	5.28	6.17	5.9	1.64	14.39	9.79	4.91	1.98	6.36	9.77	3.31	2.76	4.71	2.9	7.13	9.71	2.17	8.19	5.42	14.85	6.79	6.77	4.45	6.91	CA72-4(U/ml)
角质蛋白(ng/ml)	10.31	10.57	2.25	1.03	1.84	1.52	1.3	11.08	1.43	1.78	1.57	1.83	1.47	0.93	1.61	1.19	1.07	1.51	0.74	1.13	0.98	0.9	1.37	1.08	3.22	7.14	16.67	26.81	20	1.7	1.29	1.02	3.13	1.48	角质蛋白(ng/ml)
NSE(ng/ml)	6.43	9.71	2.02	1.05	3.65	13.2	12.63	2.3	10.84	5.24	9.23	7.77	1.34	8.52	12.75	11.96	9.67	8.72	7.44	22.24	9.25	6.73	7.71	6.68	6.23	10.47	10.84	11.01	13.78	5.9	9.98	8.21	7.01	12.13	NSE(ng/ml)

## Sheet: analysis
	2021.04.21	2021.06.02	2021.07.20	2021.09.06	2021.12.31	2022.04.01	2022.06.28	2022.08.12	2022.12.01	2023.03.15	2023.06.13	2023.09.13	2023.12.22	2024.06.18	2024.12.17	2025.03.26
CEA	9.22	10.2	3.54	3.77	3.25	2.33	2.6	3.2	2.56	3.51	2.78	2.45	1.58	3.06	1.96	2.23
Normal CEA level	5	5	5	5	5	5	5	5	5	5	5	5	5	5	5	5
(ng/ml)
	2021.04.21	2021.06.02	2021.07.20	2021.09.06	2021.12.31	2022.04.01	2022.06.28	2022.08.12	2022.12.01	2023.03.15	2023.06.13	2023.09.13	2023.12.22	2024.06.18	2024.12.17	2025.03.26
CA199(U/ml)	1701.9	1895	21.99	9.23	7.62	5.77	9.71	5.71	3.46	7.63	4.1	6.8	6.3	5.1	4.37	2.88
Normal CA199 level	35	35	35	35	35	35	35	35	35	35	35	35	35	35	35	35
(U/ml)
	2021.04.21	2021.06.02	2021.07.20	2021.09.06	2021.12.31	2022.04.01	2022.06.28	2022.08.12	2022.12.01	2023.03.15	2023.06.13	2023.09.13	2023.12.22	2024.06.18	2024.12.17	2025.03.26
CA125	186.87	75.45	16.89	12.95	12	17.1	20.6	26.6	22	27.8	62	41.1	25.3	16.1	19.2	16
Normal CA125 level	35	35	35	35	35	35	35	35	35	35	35	35	35	35	35	35
CA50(U/ml)	151.8	138.33	287.95	15.04	11.1	10.23	7.64	8.97	6.12	12.22	6.65	18.02	12.56	10.84	10.99	14.21
Normal CA50 level	30	30	30	30	30	30	30	30	30	30	30	30	30	30	30	30
	2021.04.21	2021.06.02	2021.07.20	2021.09.06	2021.12.31	2022.04.01	2022.06.28	2022.08.12	2022.12.01	2023.03.15	2023.06.13	2023.09.13	2023.12.22	2024.06.18	2024.12.17	2025.03.26
CYFRA21-1	10.31	10.57	1.03	1.52	1.78	0.93	1.51	1.13	0.9	1.14	20	1.7	1.29	1.02	3.13	1.48
Normal CYFRA21-1 level	4	4	4	4	4	4	4	4	4	4	4	4	4	4	4	4
